# Supplementary material for: Superoxide Dismutase 3 Deficiency Disrupts the Regulation of Oxidative Stress Caused by Polystyrene Nanoplastics
Source: Antioxidants (Basel). 2025 Nov 19;14(11):1378. doi: 10.3390/antiox14111378 (PMC12649132; doi:10.3390/antiox14111378)
Supplement: Supplementary file 1 [file antioxidants-14-01378-s001.zip]

Archive with 2 entries (2 files):
- Video S1.avi
- antioxidants-3967084-supplementary.pdf
